# Supplementary material for: Recognition of BRAF by CDC37 and Re-Evaluation of the Activation Mechanism for the Class 2 BRAF-L597R Mutant
Source: Biomolecules. 2022 Jun 28;12(7):905. doi: 10.3390/biom12070905 (PMC9313131; doi:10.3390/biom12070905)
Supplement: Supplementary file 1 [file biomolecules-12-00905-s001.zip]

Archive with 1 entries (1 files):
- biomolecules-1782743-supplementary.pdf
